# Supplementary material for: Niphargus–Thiothrix associations may be widespread in sulphidic groundwater ecosystems: evidence from southeastern Romania
Source: Mol Ecol. 2013 Sep 14;23(6):1405–17. doi: 10.1111/mec.12461 (PMC4282457; doi:10.1111/mec.12461)
Supplement: Table S1 — Niphargid samples analysed molecularly in this study. Samples are colour-coded according to niphargid species. [file mec0023-1405-SD1.xls]

## Sheet: Sheet1
	Table S1 Niphargid samples analysed molecularly in this study. Samples are colour-coded according to niphargid species.
	Sample name	Species	Town	Site	Latitude	Longitude	Collection date	28S rRNA gene accessions	ITS accessions	COI accessions	Species		16S rRNA gene accessions	Thiothrix clade	Top BLAST hit (for non-Thiothrix sequences)	Coverage	Identity	Identity
	AH_10.1	P. racovitzai	Mangalia	Movile Cave	43°49'36.38"N	28°33'43.48"E	07.02.2010	KF290023	KF290113	KF290216	P. racovitzai		KF290283		Wuliangsuhai Lake microbial community clone X0037 (FJ820469)	0.99	0.99	2.99
	AH_10.2	P. ruffoi	Hagieni	Hagieni Spring	43°48'08.90"N	28°28'29.00"E	16.04.2010	KF290024	KF290114	KF290217	P. ruffoi		KF290284	T4
	AH_10.3	P. ruffoi	Hagieni	Hagieni Spring	43°48'08.90"N	28°28'29.00"E	16.04.2010	KF290025	KF290115	KF290218	P. ruffoi		KF290285	T4
	AH_10.4	P. ruffoi	Hagieni	Hagieni Spring	43°48'08.90"N	28°28'29.00"E	16.04.2010	KF290026	KF290116	KF290219	P. ruffoi		KF290286, KF290287, KF290288, KF290289, KF290290, KF290291	T4
	AH_10.5	P. ruffoi	Hagieni	Hagieni Spring	43°48'08.90"N	28°28'29.00"E	16.04.2010	KF290027	KF290117	KF290220	P. ruffoi		KF290292	T4
	AH_10.11	P. racovitzai	Mangalia	Movile Cave	43°49'36.38"N	28°33'43.48"E	10.11.2010	KF290028	KF290118, KF290119	KF290221	P. racovitzai
	AH_10.12	N. cf. stygius	Mangalia	Movile Cave	43°49'36.38"N	28°33'43.48"E	10.11.2010	KF290029, KF290030	KF290120	KF290222	N. cf. stygius
	AH_12.1	P. racovitzai	Mangalia	Movile Cave	43°49'36.38"N	28°33'43.48"E	04.12.2011	KF290031	KF290121	KF290223	P. racovitzai
	AH_12.2	Synurella sp.	Hagieni	Hagieni Lake	43°48'06.90"N	28°28'23.00"E	04.12.2011	KF290032	KF290122	KF290224	Synurella sp.
	AH_12.3	N. gallicus	Dulcești	str. Bisericii 39	43°54'00.07"N	28°32'39.10"E	04.12.2011	KF290033	KF290123	KF290225	N. gallicus		KF290293	other
	AH_12.4	N. decui	Dulcești	near road 394	43°54'09.3" N	28°32'30.1"E	04.12.2011	KF290034	KF290124	KF290226	N. decui
	AH_12.5	N. decui	Vama Veche	str. Plajei 100	43°45'05.21"N	28°34'24.45"E	04.12.2011	KF290035, KF290036	KF290125, KF290126	KF290227	N. decui		KF362044		Human gastrointestinal organism clone ELU0177-T472-S-NIPCRAMgANa_000888 (HQ818177)	0.99	0.99
	AH_12.6	N. decui	Dulcești	near road 394	43°54'17.0" N	28°32'39.0"E	04.12.2011	KF290037	KF290127	KF290228	N. decui
	CF_10.1	P. racovitzai	Mangalia	str. Pictor Tonitza 1	43°49'09.05"N	28°35'03.71"E	20.01.2010	KF290038	KF290128, KF290129, KF290130	KF290229	P. racovitzai		KF362045	T4
	CF_10.2	P. racovitzai	Mangalia	str. Pictor Tonitza 1	43°49'09.05"N	28°35'03.71"E	20.01.2010	KF290039	KF290131		P. racovitzai
	CF_10.4	N. cf. stygius	Mangalia	str. Gheorge Netoi 1	43°49'10.87"N	28°34'12.74"E	20.01.2010	KF290040, KF290041, KF290042	KF290132, KF290133	KF290230	N. cf. stygius		KF362046	T4
	CF_10.5	N. cf. stygius	Mangalia	str. Gheorge Netoi 1	43°49'10.87"N	28°34'12.74"E	20.01.2010	KF290043, KF290044, KF290045	KF290134, KF290135	KF290231	N. cf. stygius		KF362047		Paper machine colonizing Pseudoxanthomonas sp. clone (FR774579)	1	0.99
	JFF_12.3	N. cf. stygius	Mangalia	str. Pictor Tonitza 1	43°49'09.05"N	28°35'03.71"E	19.05.2012	KF290046	KF290136, KF290137	KF290232	N. cf. stygius
	JFF_12.4	N. cf. stygius	Mangalia	str. Pictor Tonitza 1	43°49'09.05"N	28°35'03.71"E	19.05.2012	KF290047	KF290138, KF290139	KF290233	N. cf. stygius
	JFF_12.6	P. racovitzai	Mangalia	str. Pictor Tonitza 1	43°49'09.05"N	28°35'03.71"E	19.05.2012	KF290048	KF290140		P. racovitzai
	JFF_12.13	Gammarus sp.	Pecineaga	str. Mihai Eminescu 15	43°53'28.80"N	28°30'19.20"E	22.05.2012	KF290049	KF290141	KF290234	Gammarus sp.
	JFF_12.18	P. racovitzai	Mangalia	str. Pictor Tonitza 1	43°49'09.05"N	28°35'03.71"E	19.05.2012	KF290050	KF290142	KF290235	P. racovitzai
	JFF_12.19	P. racovitzai	Mangalia	str. Pictor Tonitza 1	43°49'09.05"N	28°35'03.71"E	19.05.2012	KF290051	KF290143	KF290236	P. racovitzai		KF290294	T4
	JFF_12.25	N. decui	Mangalia	str. Pictor Tonitza 1	43°49'09.05"N	28°35'03.71"E	19.05.2012	KF290052	KF290144	KF290237	N. decui
	JFF_12.28	N. decui	Mangalia	str. Matei Basarab 74	43°49'10.61"N	28°34'07.90"E	21.05.2012	KF290053	KF290145	KF290238	N. decui
	JFF_12.29	N. hrabei	Hagieni	Hagieni Spring	43°48'08.90"N	28°28'29.00"E	20.05.2012	KF290054	KF290146	KF290239	N. hrabei
	JFF_12.31	N. cf. stygius	Mangalia	str. Ion Mecu 51	43°49'25.75"N	28°34'29.40"E	23.05.2012	KF290055, KF290056	KF290147, KF290148	KF290240	N. cf. stygius		KF290295	T3
	JFF_12.32	N. cf. stygius	Mangalia	str. Ion Mecu 51	43°49'25.75"N	28°34'29.40"E	23.05.2012	KF290057, KF290058	KF290149, KF290150, KF290151	KF290241	N. cf. stygius		KF290296	T4
	JFF_12.36	P. racovitzai	Mangalia	Movile Cave	43°49'36.38"N	28°33'43.48"E	23.05.2012	KF290059	KF290152, KF290153	KF290242	P. racovitzai		KF290297		Sediment and soil slurry bacterium clone Er-MLAYS-30 (EU542470)	0.99	0.96
	JFF_12.39	N. cf. stygius	Mangalia	Movile Cave	43°49'36.38"N	28°33'43.48"E	23.05.2012	KF290060, KF290061	KF290154	KF290243	N. cf. stygius		KF290298, KF290299	T3&T4
	JFF_12.43	N. decui	Mangalia	str. Horia Cloşca Crişan 13	43°49'18.67"N	28°34' 23.10"E	21.05.2012	KF290062	KF290155, KF290156	KF290244	N. decui
	JFF_12.44	N. gallicus	Mangalia	str. Vasile Pârvan 16	43°48'51.25"N	28°35'07.32"E	25.05.2012	KF290063	KF290157		N. gallicus
	JFF_12.45	N. cf. stygius	Mangalia	Aleea Cetăţii 1	43°48'53.21"N	28°35'01.84"E	25.05.2012	KF290064	KF290158, KF290159	KF290245	N. cf. stygius
	JFF_12.46	P. racovitzai	Mangalia	Aleea Cetăţii 1	43°48'53.21"N	28°35'01.84"E	25.05.2012	KF290065	KF290160, KF290161	KF290246	P. racovitzai		KF290300	T3
	JFF_12.50	N. cf. stygius	Mangalia	str. Matei Basarab 62	43°49'09.11"N	28°34'16.10"E	22.05.2012	KF290066, KF290067	KF290162, KF290163	KF290247	N. cf. stygius		KF290301	T4
	JFF_12.52	N. decui	Mangalia	str. Matei Basarab 62	43°49'09.11"N	28°34'16.10"E	22.05.2012	KF290068, KF290069	KF290164, KF290165	KF290248	N. decui
	SS_10.1	N. cf. stygius	Mangalia	str. Dumitru Ana 13	43°49'23.59"N	28°34'01.45"E	05.09.2010	KF290070	KF290166, KF290167	KF290249	N. cf. stygius		KF290302, KF290303	T3&T4
	SS_10.2	N. cf. stygius	Mangalia	str. Dumitru Ana 13	43°49'23.59"N	28°34'01.45"E	06.09.2010	KF290071, KF290072, KF290073	KF290168, KF290169	KF290250	N. cf. stygius		KF290304, KF290305	T3&T4
	SS_10.3	N. decui	Albești	near road 393	43°47'45.60"N	28°25'37.10"E	07.09.2010	KF290074	KF290170	KF290251	N. decui		KF290306		Grass carp Ctenopharyngodon idellus intestinal bacterium clone 2-32062 (JN032908)	1	0.99
	SS_10.4	N. decui	Albești	near road 393	43°47'49.96"N	28°25'31.40"E	08.09.2010	KF290075	KF290171	KF290252	N. decui		KF290307		Grass carp Ctenopharyngodon idellus intestinal bacterium clone 2-32062 (JN032908)	1	0.99
	SS_10.5	N. dobrogicus	Vama Veche	str. Mihail Kogălniceanu 23	43°45' 07.07"N	28°34'18.59"E	09.09.2010	KF290076	KF290172, KF290173	KF290253	N. dobrogicus		KF362048		Drinking water treatment Legionella sp. clone (FJ572668)	0.99	0.98
	SS_10.6	N. decui	Vama Veche	str. Mihail Kogălniceanu 23	43°45' 07.07"N	28°34'18.59"E	09.09.2010	KF290077, KF290078	KF290174, KF290175	KF290254	N. decui		KF362049		Biologically activated carbon bacterium clone J19 (HQ697478)	1	0.89
	SS_10.7	N. dobrogicus	Doi Mai	str. Mihail Kogălniceanu 474	43°47'24.00"N	28°34'41.23"E	10.09.2010	KF290079	KF290176	KF290255	N. dobrogicus		KF290308	T3
	SS_10.8	N. decui	Doi Mai	str. Mihail Kogălniceanu 474	43°47'24.00"N	28°34'41.23"E	10.09.2010	KF290080, KF290081	KF290177	KF290256	N. decui		KF290309	T3
	SS_11.1	N. cf. stygius	Mangalia	Movile Cave	43°49'36.38"N	28°33'43.48"E	08.04.2011	KF290082, KF290083	KF290178, KF290179	KF290257	N. cf. stygius		KF290310	T3
	SS_11.3	N. decui	Mangalia	str. Mihai Viteazu 20	43°48'49.30"N	28°34'50.31"E	05.04.2011	KF290084, KF290085	KF290180, KF290181	KF290258	N. decui
	SS_11.4	N. decui	Albești	well 20	43°47'52.30"N	28°25'51.20"E	07.04.2011	KF290086	KF290182, KF290183	KF290259	N. decui
	SS_11.5	N. decui	Albești	near road 393	43°47'45.60"N	28°25'37.10"E	07.04.2011	KF290087	KF290184, KF290185	KF290260	N. decui
	SS_11.6	N. hrabei	Hagieni	Hagieni Spring	43°48'08.90"N	28°28'29.00"E	04.04.2011	KF290088	KF290186	KF290261	N. hrabei		KF290314	other
	SS_11.7	N. gallicus	Dulcești	str. Bisericii 39	43°54'00.07"N	28°32'39.10"E	06.04.2011	KF290089	KF290187	KF290262	N. gallicus
	SS_11.8	N. dobrogicus	Doi Mai	str. Mihail Kogălniceanu 474	43°47'24.00"N	28°34'41.23"E	05.04.2011	KF290090	KF290188, KF290189	KF290263	N. dobrogicus
	SS_11.9	N. decui	Doi Mai	str. Mihail Kogălniceanu 474	43°47'24.00"N	28°34'41.23"E	05.04.2011	KF290091	KF290190	KF290264	N. decui
	SS_11.10	N. dobrogicus	Doi Mai	str. Mihail Kogălniceanu 393	43°47'25.72"N	28°34'37.10"E	05.04.2011	KF290092	KF290191	KF290265	N. dobrogicus
	SS_11.11	N. decui	Doi Mai	str. Mihail Kogălniceanu 393	43°47'25.72"N	28°34'37.10"E	05.04.2011	KF290093	KF290192	KF290266	N. decui
	SS_11.12	N. decui	Limanu	corner str. Mărului and str. Traian Vuia	43°48'10.01"N	28°31'24.83"E	04.04.2011	KF290094	KF290193, KF290194	KF290267	N. decui		KF290311		Water purification plant bacterium clone Kis06_76 (EU428924)	0.97	0.98
	SS_11.13	N. decui	Limanu	corner str. Mihail Eminescu and str. Stejarului	43°47'58.20"N	28°31'40.30"E	04.04.2011	KF290095	KF290195, KF290196		N. decui		KF290312		Goat blood Aeromonas sp. clone FD102 (JF823571)	1	0.99
	SS_11.14	N. decui	Limanu	corner str. Mihail Eminescu and str. Stejarului	43°47'58.20"N	28°31'40.30"E	04.04.2011	KF290096	KF290197	KF290268	N. decui
	SS_11.15	N. dobrogicus	Limanu	corner str. Mihail Eminescu and str. Stejarului	43°47'58.20"N	28°31'40.30"E	04.04.2011	KF290097	KF290198	KF290269	N. dobrogicus
	SS_11.16	N. decui	Limanu	corner str. Mărului and str. Traian Vuia	43°48'10.01"N	28°31'24.83"E	04.04.2011	KF290098	KF290199	KF290270	N. decui		KF290313		Biologically activated carbon bacterium clone J19 (HQ697478)	0.99	0.96
	SS_11.17	N. decui	Limanu	corner str. Mihail Eminescu and str. Stejarului	43°47'58.20"N	28°31'40.30"E	04.04.2011	KF290099	KF290200	KF290271	N. decui
	SS_11.18	N. hrabei	Hagieni	Hagieni Spring	43°48'08.90"N	28°28'29.00"E	04.04.2011	KF290100	KF290201, KF290202	KF290272	N. hrabei
	SS_11.19	N. cf. stygius	Mangalia	Movile Cave	43°49'36.38"N	28°33'43.48"E	08.04.2011	KF290101	KF290203, KF290204	KF290273	N. cf. stygius
	SS_11.20	N. cf. stygius	Mangalia	Movile Cave	43°49'36.38"N	28°33'43.48"E	08.04.2011	KF290102, KF290103	KF290205, KF290206	KF290274	N. cf. stygius
	SS_11.21	N. cf. stygius	Mangalia	Movile Cave	43°49'36.38"N	28°33'43.48"E	08.04.2011	KF290104, KF290105	KF290207, KF290208	KF290275	N. cf. stygius
	TB_11.1	N. decui	Limanu	corner str. Vasile Alecsandri and str. Stejarului	43°47'58.10"N	28°31'32.40"E	20.09.2011	KF290106	KF290209	KF290276	N. decui
	TB_11.2	N. decui	Limanu	corner str. Vasile Alecsandri and str. Stejarului	43°47'58.10"N	28°31'32.40"E	20.09.2011	KF290107	KF290210	KF290277	N. decui
	TB_11.3	N. decui	Limanu	corner str. Vasile Alecsandri and str. Stejarului	43°47'58.10"N	28°31'32.40"E	20.09.2011	KF290108	KF290211	KF290278	N. decui
	TB_11.6	N. gallicus	Mangalia	str. Delfinului 16	43°48'34.88"N	28°34'44.72"E	05.08.2011	KF290109	KF290212	KF290279	N. gallicus		KF290315	T3
	TB_12.1	N. gallicus	Mangalia	str. Delfinului 16	43°48'34.88"N	28°34'44.72"E	05.08.2011	KF290110	KF290213	KF290280	N. gallicus
	TB_12.2	N. gallicus	Mangalia	str. Delfinului 16	43°48'34.88"N	28°34'44.72"E	05.08.2011	KF290111	KF290214, KF290215	KF290281	N. gallicus
	TB_12.3	N. gallicus	Mangalia	str. Maior Giurescu 22	43°49'15.43"N	28°34'46.19"E	06.08.2011	KF290112		KF290282	N. gallicus		KF290316	other
