# Supplementary material for: Niphargus–Thiothrix associations may be widespread in sulphidic groundwater ecosystems: evidence from southeastern Romania
Source: Mol Ecol. 2013 Sep 14;23(6):1405–17. doi: 10.1111/mec.12461 (PMC4282457; doi:10.1111/mec.12461)
Supplement: Table S2 — Niphargid samples analysed by scanning electron microscopy (SEM). Samples are colour-coded according to niphargid species. [file mec0023-1405-SD2.xls]

## Sheet: Sheet1
Table S2 Niphargid samples analysed by scanning electron microscopy (SEM). Samples are colour-coded according to niphargid species.
Sample name	Species	Town	Site	Latitude	Longitude	Collection date	Thiothrix filaments observed using SEM
AH_10.2	P. ruffoi	Hagieni	Hagieni Spring	43°48'08.90"N	28°28'29.00"E	16.04.2010	x
AH_10.9	P. ruffoi	Hagieni	Hagieni Spring	43°48'08.90"N	28°28'29.00"E	16.04.2010	x
JFF_12.20	P. racovitzai	Mangalia	str. Pictor Tonitza 1	43°49'09.05"N	28°35'03.71"E	19.05.2012
JFF_12.21	P. racovitzai	Mangalia	str. Pictor Tonitza 1	43°49'09.05"N	28°35'03.71"E	19.05.2012
JFF_12.26	N. cf. stygius	Mangalia	str. Pictor Tonitza 1	43°49'09.05"N	28°35'03.71"E	19.05.2012
JFF_12.33	N. cf. stygius	Mangalia	str. Ion Mecu 51	43°49'25.75"N	28°34'29.40"E	23.05.2012	x
JFF_12.37	P. racovitzai	Mangalia	Movile Cave	43°49'36.38"N	28°33'43.48"E	23.05.2012
JFF_12.40	N. cf. stygius	Mangalia	Movile Cave	43°49'36.38"N	28°33'43.48"E	23.05.2012	x
JFF_12.48	P. racovitzai	Mangalia	Aleea Cetăţii 1	43°48'53.21"N	28°35'01.84"E	25.05.2012
SS_10.10	N. cf. stygius	Mangalia	str. Dumitru Ana 13	43°49'23.59"N	28°34'01.45"E	05.09.2010	x
